# Supplementary material for: Extemporaneous Preparation of 20 mg/mL Ganciclovir in Artificial Tears in Comparison with Sterile Water for Ophthalmic Administration: Formulation and Stability Study
Source: Pharmaceutics. 2023 Jan 6;15(1):208. doi: 10.3390/pharmaceutics15010208 (PMC9866864; doi:10.3390/pharmaceutics15010208)
Supplement: Supplementary file 1 [file pharmaceutics-15-00208-s001.zip]

Archive with 1 entries (1 files):
- pharmaceutics-2095911-supplementary.pdf
